# Supplementary material for: Mitochondrial genomes of two Sinochlora species (Orthoptera): novel genome rearrangements and recognition sequence of replication origin
Source: BMC Genomics. 2013 Feb 20;14:114. doi: 10.1186/1471-2164-14-114 (PMC3630010; doi:10.1186/1471-2164-14-114)
Supplement: Additional file 1 — Nucleotide composition of functional regions in the mitogenomes. Sl, S. longifissa; Sr, S. retrolateralis. [file 1471-2164-14-114-S1.xls]

## Sheet: Sheet1
Feature	A (%)		C (%)		G (%)		T (%)		A+T (%)
	Sl	Sr	Sl	Sr	Sl	Sr	Sl	Sr	Sl	Sr
Whole genome	34.58	35.26	20.09	19.77	10.86	10.15	34.47	34.82	69.05	70.08
coding region	35.4	35.8	19.61	19.67	10.51	10.19	34.48	34.33	69.88	70.14
Protein-coding genes*	29.35	29.35	16.38	16.32	14.78	14.75	39.49	39.5	68.84	68.93
1st codon positions	29.89	29.89	16.24	16.25	21.61	21.6	32.26	32.4	62.15	62.15
2nd codon positions	19.19	19.19	20.4	20.73	15.16	15.31	45.24	44.79	64.44	63.96
3rd codon positions	38.98	38.98	12.5	11.96	7.55	7.34	40.97	41.31	79.95	80.7
tRNA genes	37.37	37.37	11.36	11.51	14.78	14.39	36.48	36.33	73.85	74.09
rrnL genes	36.33	36.33	8.29	7.92	18.66	18.31	36.71	37.62	73.04	73.77
rrnS genes	33.46	33.46	9.83	9.48	19.16	18.95	37.55	37.39	71.01	71.57
highly A+T-biased region	37.67	37.67	17.18	16.88	7.12	7.5	38.03	38.89	75.7	75.61
TR region	24.55	24.55	26.75	27.18	17.74	14.56	30.96	34.86	55.52	58.26
CR	30.4	30.4	22.49	20.86	13	10.23	34.11	37.33	64.51	68.91
* Stop codons were excluded.
