# Supplementary material for: Mitochondrial genomes of two Sinochlora species (Orthoptera): novel genome rearrangements and recognition sequence of replication origin
Source: BMC Genomics. 2013 Feb 20;14:114. doi: 10.1186/1471-2164-14-114 (PMC3630010; doi:10.1186/1471-2164-14-114)
Supplement: Additional file 9 — PCR primers used in the present study. [file 1471-2164-14-114-S9.xls]

## Sheet: Sheet1
Primer Names	Sequence 5'-3'	Direction	Reference
I-J-1	AATGAAGTGCCTGAATAAAGGA	J	This study
C1-N-1991	AATGGCTACTGCTCAAACAAA	N	This study
ATrichF-2489	TTCCCCAGGAAGCCTTAATAT	J	This study
Gln R	TGGTGTATGAAGCACAAGAAC	N	This study
C1-j-1444	GGTCAACAATTCATAAAGATATTGG	J	This study
C1-N-2232	CATACTACAAATCCTAAAAGTCC	N	This study
C1-J-1718	GGAGGATTTGGAAATTGATTAGTTCC	J	Simon et al., 1994
C3-N-5460	TCAACAAAGTGTCAGTATCA	N	Simon et al., 1994
TL2-J-3033	TCTAATATGGCAGAATAGTGCA	J	This study
N-3754	TTTAAGAGATCATTGCTTACTTTC	N	This study
co3F	TCTATCAACTATCATCTCAGCCACC	J	This study
cybR	ACAGCAAAACCTCCTCATACTCATT	N	This study
C3-J-7978	GTGAATAATGGGTTACGATG	J	This study
N4-N-11426	CTTCTAATATAGCTGCTCC	N	This study
nd5F	GCTGATACAGGGGTAGGT	J	This study
nd4R	CAATGAGGATGATGGATGGT	N	This study
N4-J-10702	AGAAACTAATCCTAATCCAT	J	This study
N4-N-11426	CTTCTAATATAGCTGCTCC	N	This study
N4-J7266	GAATGACACCCGAAACAC	J	This study
N4L-N8990	GAGTAGAATCGCAATAAAGAG	N	This study
N4L-J9493	AATCCCAATGCTCCTTCACA	J	This study
Cb-N10808	GTAATAACGGTAGCTCCTCAAAA	N	This study
Cy-N10356	GATAAAACTAGGGCGATTACACC	N	This study
Cb-J-10758	TCCTTCTTCTTTATTTGCCTTTACC	J	This study
N1-N12434	ATTTCCCCTATCATGAGATTATTTT	N	This study
Cyt-J-11205	TTCAACCAGAATGATACTT	J	This study
LR-N-12903	TACCTTAGGGATAACAGC	N	This study
N1-J-12261	TCATAAGAAATAGTTTGAGC	J	Simon et al., 1994
LR-N-13398	CGCCTGTTTATCAAAAACAT	N	Bybee et al., 2004
Lr-J-12833	CCGGTCTGAACTCAGATCATGTAA	J	Bybee et al., 2004 (modified)
SR-N-14816	AAACTAGGATTAGATACCC	N	Skerratt et al., 2002
Sr-J	CTTATGACGACGGTATACAAGCTG	J	This study
Tm-R	CAATCCTATTTACGGGGTATGAAC	N	This study
N1-JL	GACTCACCTTCAGCAAAATCAAATGG	J	This study
C2-RL	GAACATTGCCCGTAATAGATTCCAGG	N	This study
References
Bybee SM, Taylor SD., Nelson CR, Whiting MF: A phylogeny of robber flies (Diptera: Asilidae) at the subfamilial level: molecular evidence. Mol Phylogenet Evol 2004, 30:789-797.
Simon C, Frati F, Beckenbach AT, Crespi B, Liu B. Flook P: Evolution, weighting and phylogenetic utility of mitochondrial gene sequences and a compilation of conserved polymerase chain reaction primers. Ann Entomol Soc Am 1994, 87:651-701.
Skerratt LF, Campbell NJH, Murell A, Walton S, Kemp D, Barker SC: The mitochondrial 12S gene is a suitable marker of populations of Sarcopters scabiei from wombats, dogs and humans in Australia. Parasitol Res 2002, 88:376-379.
