# Supplementary material for: Mitochondrial genomes of two Sinochlora species (Orthoptera): novel genome rearrangements and recognition sequence of replication origin
Source: BMC Genomics. 2013 Feb 20;14:114. doi: 10.1186/1471-2164-14-114 (PMC3630010; doi:10.1186/1471-2164-14-114)
Supplement: Additional file 10 — List of taxa used in the present analysis. [file 1471-2164-14-114-S10.xls]

## Sheet: Sheet1
Order	suborder	superfamily	family	species	GeneBank
Orthoptera	Caelifera	Acridoidea	Acrididae	Acrida cinerea	NC_014887
Orthoptera	Caelifera	Acridoidea	Acrididae	Acrida willemsei	NC_011303
Orthoptera	Caelifera	Acridoidea	Acrididae	Arcyptera coreana	NC_013805
Orthoptera	Caelifera	Acridoidea	Acrididae	Calliptamus italicus	NC_011305
Orthoptera	Caelifera	Acridoidea	Acrididae	Chorthippus chinensis	NC_011095
Orthoptera	Caelifera	Acridoidea	Acrididae	Euchorthippus fusigeniculatus	NC_014449
Orthoptera	Caelifera	Acridoidea	Acrididae	Gastrimargus marmoratus	NC_011114
Orthoptera	Caelifera	Acridoidea	Acrididae	Gomphocerippus rufus	NC_014349
Orthoptera	Caelifera	Acridoidea	Acrididae	Gomphocerus licenti	NC_013847
Orthoptera	Caelifera	Acridoidea	Acrididae	Gomphocerus sibiricus tibetanus	NC_015478
Orthoptera	Caelifera	Acridoidea	Acrididae	Locusta migratoria	NC_001712
Orthoptera	Caelifera	Acridoidea	Acrididae	Locusta migratoria manilensis	NC_014891
Orthoptera	Caelifera	Acridoidea	Acrididae	Locusta migratoria migratoria	NC_011119
Orthoptera	Caelifera	Acridoidea	Acrididae	Locusta migratoria tibetensis	NC_015624
Orthoptera	Caelifera	Acridoidea	Acrididae	Oedaleus asiaticus	NC_011115
Orthoptera	Caelifera	Acridoidea	Acrididae	Ognevia longipennis	NC_013701
Orthoptera	Caelifera	Acridoidea	Acrididae	Oxya chinensis	NC_010219
Orthoptera	Caelifera	Acridoidea	Acrididae	Phlaeoba albonema	NC_011827
Orthoptera	Caelifera	Acridoidea	Acrididae	Prumna arctica	NC_013835
Orthoptera	Caelifera	Acridoidea	Acrididae	Schistocerca gregaria gregaria	NC_013240
Orthoptera	Caelifera	Acridoidea	Acrididae	Traulia szetschuanensis	NC_013826
Orthoptera	Caelifera	Acridoidea	Pamphagidae	Thrinchus schrenkii	NC_014610
Orthoptera	Caelifera	Acridoidea	Romaleidae	Xyleus modestus	NC_014490
Orthoptera	Caelifera	Pygmorphoidea	Pygomorphidae	Atractomorpha sinensis	NC_011824
Orthoptera	Caelifera	Pygmorphoidea	Pygomorphidae	Mekongiana xiangchengensis	NC_014450
Orthoptera	Caelifera	Pygmorphoidea	Pygomorphidae	Mekongiella xizangensis	NC_014451
Orthoptera	Caelifera	Pneumoridae	Pneumoridae	Physemacris variolosa	NC_014491
Orthoptera	Caelifera	Eumastacoidea	Episactidae	Pielomastax zhengi	NC_016182
Orthoptera	Caelifera	Tetrigoidea	Tetrigidae	Alulatettix yunnanensis	NC_018542
Orthoptera	Caelifera	Tetrigoidea	Tetrigidae	Tetrix japonica	NC_018543
Orthoptera	Caelifera	Tridactyloidea	Tridactylidae	Ellipes minuta	NC_014488
Orthoptera	Ensifera	Tettigonioidea	Tettigoniidae	Xizicus fascipes	NC_018765
Orthoptera	Ensifera	Tettigonioidea	Tettigoniidae	Anabrus simplex	NC_009967
Orthoptera	Ensifera	Tettigonioidea	Tettigoniidae	Ruspolia dubia	NC_009876
Orthoptera	Ensifera	Tettigonioidea	Tettigoniidae	Gampsocleis gratiosa	NC_011200
Orthoptera	Ensifera	Tettigonioidea	Tettigoniidae	Deracantha onos	NC_011813
Orthoptera	Ensifera	Tettigonioidea	Tettigoniidae	Elimaea cheni	NC_014289
Orthoptera	Ensifera	Tettigonioidea	Tettigoniidae	Conocephalus maculatus	NC_016696
Orthoptera	Ensifera	Tettigonioidea	Tettigoniidae	Sinochlora longifissa	KC467055
Orthoptera	Ensifera	Tettigonioidea	Tettigoniidae	Sinochlora retrolateralis	KC467056
Orthoptera	Ensifera	Grylloidea	Gryllotalpidae	Gryllotalpa orientalis	NC_006678
Orthoptera	Ensifera	Grylloidea	Gryllotalpidae	Gryllotalpa pluvialis	NC_011302
Orthoptera	Ensifera	Grylloidea	Gryllidae	Teleogryllus emma	NC_011823
Orthoptera	Ensifera	Grylloidea	Mymecophilidae	Myrmecophilus manni	NC_011301
Orthoptera	Ensifera	Rhaphidophoroidea	Rhaphidophoridae	Troglophilus neglectus	NC_011306
Isoptera				Coptotermes formosanus	NC_015800
Isoptera				Nasutitermes triodiae	NC_018131
Isoptera				Heterotermes sp. SLC-2012	NC_018127
Isoptera				Coptotermes lacteus	NC_018125
Isoptera				Zootermopsis angusticollis	NC_018123
Isoptera				Macrognathotermes errator	NC_018130
Isoptera				Schedorhinotermes breinli	NC_018126
Isoptera				Microhodotermes viator	NC_018122
Blattaria				Eupolyphaga sinensis	NC_014274
Blattaria				Periplaneta americana	NC_016956
Blattaria				Cryptocercus relictus	NC_018132
Blattaria				Blattella bisignata	NC_018549
